# Supplementary material for: Treatment of Mitochondrial Disturbances due to Early Life Adversity in Mice Results in Restoration of Complex I Activity and Normal Reward Behavior
Source: eNeuro. 2025 Sep 24;12(9):ENEURO.0172-25.2025. doi: 10.1523/ENEURO.0172-25.2025 (PMC12469007; doi:10.1523/ENEURO.0172-25.2025)
Supplement: Figure 2-1 — Preweanling body weight (g) and weight gain (%). Download Figure 2-1, XLS file. [file eneuro-12-ENEURO.0172-25.2025-s002.xls]

## Sheet: Figure 2-1
Figure 2-1. Preweanling body weight (g) and weight gain (%)
	CAU													ELA
	Female (n=15)						Male (n=15)							Female (n=45)						Male (n=45)
Cohort	P2	weight gain (P2-P9)	P9	weight gain (P9-P21)	P21		P2	weight gain (P2-P9)	P9	weight gain (P9-P21)	P21			P2	weight gain (P2-P9)	P9	weight gain (P9-P21)	P21		P2	weight gain (P2-P9)	P9	weight gain (P9-P21)	P21
1	1.6	211.875	4.99	75.7515	8.77		1.59	208.176	4.9	81.0204	8.87			1.6	155.625	4.09	80.9291	7.4		1.63	177.914	4.53	78.8079	8.1
2	1.74	200.575	5.23	107.075	10.83		1.82	203.846	5.53	95.8409	10.83			1.68	151.786	4.23	74.2317	7.37		2.11	136.493	4.99	99.7996	9.97
3	1.68	198.81	5.02	73.3068	8.7		1.76	180.114	4.93	89.2495	9.33			1.67	169.461	4.5	96.2222	8.83		1.5	210.667	4.66	92.4893	8.97
4	1.65	203.636	5.01	87.2255	9.38		1.7	205.294	5.19	84.9711	9.6			1.8	173.333	4.92	77.8455	8.75		1.72	170.93	4.66	93.7768	9.03
5	2.02	146.04	4.97	104.628	10.17		2.16	138.426	5.15	67.9612	8.65			1.82	165.385	4.83	78.6749	8.63		1.75	167.429	4.68	95.0855	9.13
6	1.45667	250.114	5.1	86.2745	9.5		1.53333	241.304	5.23333	87.2611	9.8			1.51	175.938	4.16667	94.4	8.1		1.48333	169.663	4	107.5	8.3
7	1.4	250	4.9	95.9184	9.6		1.38	264.734	5.03333	85.3642	9.33			1.37	172.263	3.73	104.558	7.63		1.49	161.745	3.9	89.7436	7.4
8	1.5875	244.882	5.475	83.1963	10.03		1.765	242.776	6.05	76.0331	10.65			1.61667	184.536	4.6	78.913	8.23		1.73333	161.538	4.53333	97.8676	8.97
9	1.48333	234.831	4.96667	78.5906	8.87		1.50667	238.496	5.1	81.7647	9.27			1.48	172.523	4.03333	87.686	7.57		1.47333	191.855	4.3	87.6744	8.07
10	1.67667	202.187	5.06667	68.3553	8.53		1.75667	184.63	5	78.6	8.93			1.45	194.253	4.26667	84.4531	7.87		1.57333	188.136	4.53333	81.5441	8.23
11	1.64667	225.911	5.36667	74.5963	9.37		1.54333	236.933	5.2	80.7692	9.4			1.34667	221.782	4.33333	89.2308	8.2		1.52333	184.464	4.33333	88.5385	8.17
12	1.63	223.313	5.27	62.6186	8.57		1.76	218.182	5.6	73.2143	9.7			1.62	212.963	5.07	89.3491	9.6		1.54	225.325	5.01	92.2156	9.63
13	1.66	233.133	5.53	59.132	8.8		1.74	216.092	5.5	73.2727	9.53			1.68	157.738	4.33	116.397	9.37		1.75	147.429	4.33	124.711	9.73
14	1.53	223.529	4.95	70.7071	8.45		1.73	203.468	5.25	71.4286	9			1.72	175	4.73	88.1607	8.9		1.64	186.585	4.7	95.1064	9.17
15	1.56	235.256	5.23	80.3059	9.43		1.65	223.03	5.33	70.7317	9.1			1.61	179.503	4.5	67.3333	7.53		1.69	184.024	4.8	91.0417	9.17
														1.58	168.987	4.25	81.8824	7.73		1.56	172.436	4.25	72.4706	7.33
														1.73	190.173	5.02	77.2908	8.9		1.77	176.271	4.89	93.2515	9.45
														1.59	194.969	4.69	72.7079	8.1		1.76	173.864	4.82	90.8714	9.2
														1.86	140.86	4.48	112.723	9.53		1.92	151.042	4.82	110.996	10.17
														1.7	176.471	4.7	90	8.93		1.74	173.563	4.76	93.9076	9.23
														1.34333	237.469	4.53333	102.279	9.17		1.32667	234.171	4.43333	103.684	9.03
														1.51	186.755	4.33	92.3788	8.33		1.59	178.616	4.43	97.0655	8.73
														1.9	157.895	4.9	84.2857	9.03		1.88	160.638	4.9	93.8776	9.5
														1.63	171.984	4.43333	94.6617	8.63		1.54333	191.577	4.5	74	7.83
														1.67667	158.449	4.33333	70.7692	7.4		1.62333	179.261	4.53333	79.3382	8.13
														1.68	195.833	4.97	75.0503	8.7		1.6	200	4.8	81.25	8.7
														1.73	142.775	4.2	74.5238	7.33		1.83	140.437	4.4	95.4545	8.6
														1.81	161.326	4.73	95.9831	9.27		1.94	154.124	4.93	92.6978	9.5
														1.44	219.444	4.6	82.6087	8.4		1.65	204.848	5.03	96.8191	9.9
														1.73	171.676	4.7	101.489	9.47		1.64	174.39	4.5	99.3333	8.97
														1.72	183.14	4.87	66.9405	8.13		1.75	189.143	5.06	74.5059	8.83
														1.46	245.205	5.04	69.246	8.53		1.51	211.258	4.7	86.5957	8.77
														1.58	193.038	4.63	79.9136	8.33		1.59	185.535	4.54	96.696	8.93
														1.84	122.826	4.1	103.171	8.33		1.94	118.557	4.24	104.481	8.67
														1.67	168.263	4.48	89.0625	8.47		1.73	164.74	4.58	89.9563	8.7
														1.6925	165.879	4.5	98.4444	8.93		1.75	157.143	4.5	103.333	9.15
														1.99667	135.392	4.7	107.021	9.73		1.97667	136.088	4.66667	110.643	9.83
														1.6325	198.622	4.875	77.0256	8.63		1.695	183.186	4.8	88.5417	9.05
														1.85	127.027	4.2	81.6667	7.63		1.92333	140.901	4.63333	87.7698	8.7
														1.70667	181.25	4.8	80.625	8.67		1.65667	177.666	4.6	91.3043	8.8
														1.57	175.796	4.33	90.9931	8.27		1.71	173.099	4.67	83.5118	8.57
														1.55	214.194	4.87	62.8337	7.93		1.61	204.348	4.9	70	8.33
														1.75	181.714	4.93	102.84	10		1.71	191.228	4.98	94.7791	9.7
														1.54	192.208	4.5	79.3333	8.07		1.66	178.916	4.63	72.7862	8
														1.72	159.884	4.47	84.1163	8.23		1.75	162.857	4.6	89.7826	8.73
Mean	1.62139	218.939	5.13833	80.5121	9.26667		1.693	213.7	5.26644	79.8322	9.466			1.64804	177.369	4.54433	86.45	8.46178		1.68759	175.647	4.62348	91.9024	8.86822
Standard deviation	0.144273	26.7799	0.20039	14.0012	0.691599		0.179105	30.9627	0.302249	7.83912	0.608861			0.145914	26.134	0.309766	12.5863	0.685871		0.155723	23.4917	0.260317	10.9886	0.652151
95% CI	1.54, 1.70	204.11, 233.77	5.03, 5.25	72.75, 88.26	8.89, 9.65		1.59, 1.79	196.55, 230.85	5.10, 5.44	75.49, 84.17	9.13, 9.81			1.60, 1.70	169.52, 185.22	4.45, 4.63	82.67, 90.23	8.25, 8.67		1.64, 1.74	168.59, 182.71	4.54, 4.70	88.60, 95.20	8.67, 9.07
