# Supplementary material for: Treatment of Mitochondrial Disturbances due to Early Life Adversity in Mice Results in Restoration of Complex I Activity and Normal Reward Behavior
Source: eNeuro. 2025 Sep 24;12(9):ENEURO.0172-25.2025. doi: 10.1523/ENEURO.0172-25.2025 (PMC12469007; doi:10.1523/ENEURO.0172-25.2025)
Supplement: Figure 3-1 — Body weight (g) across ELA treatment groups at initiation of treatment (P21) and start of behavior (adult). Download Figure 3-1, XLS file. [file eneuro-12-ENEURO.0172-25.2025-s003.xls]

## Sheet: Figure 3-1
Figure 3-1. Body weight (g) across ELA treatment groups at initiation of treatment (P21) and start of behavior (adult)
	P21								Adult
	Female (n=15)				Male (n=15)				Female (n=15)					Male (n=15)
Cohort	ELA + veh	ELA + dTPP	ELA + MitoQ		ELA + veh	ELA + dTPP	ELA + MitoQ		CAU + veh	ELA + veh	ELA + dTPP	ELA + MitoQ		CAU + veh	ELA + veh	ELA + dTPP	ELA + MitoQ
1	7.4	7.73	8.13		8.1	7.33	8.83		21.27	21.3	21.13	20.7		27.57	27.6	26.57	27.3
2	7.37	8.9	8.53		9.97	9.45	8.77		22.9	19.7	21.58	21.27		30.9	28.03	29.7	28
3	8.83	8.1	8.33		8.97	9.2	8.93		21.2	22.73	21.5	20.9		28.03	28.48	28.43	27.4
4	8.75	9.53	8.33		9.03	10.17	8.67		22.08	21.08	21.01	22.23		29.67	27.09	28.92	29.4
5	8.63	8.93	8.47		9.13	9.23	8.7		21.92	21.78	21.58	20.28		26.6	27.88	27.72	26.42
6	8.1	9.17	8.93		8.3	9.03	9.15		20.98	20.3	20.97	20.71		25.55	27.1	25.13	26.78
7	7.63	8.33	9.73		7.4	8.73	9.83		21.4	19	21	22.7		27.97	25.27	28.13	29.23
8	8.23	9.03	8.63		8.97	9.5	9.05		22.23	20.93	22.3	20.43		28.75	25.47	28	26.52
9	7.57	8.63	7.63		8.07	7.83	8.7		21.6	20.7	20.8	20.17		24.43	26.1	26.83	25.6
10	7.87	7.4	8.67		8.23	8.13	8.8		20.73	20.57	20.67	20.47		27.03	24.73	26.63	26.27
11	8.2	8.7	8.27		8.17	8.7	8.57		22.1	21.33	21.23	20.43		24.57	26.2	25.6	27.57
12	9.6	7.33	7.93		9.63	8.6	8.33		20.57	22.1	19.8	21.67		28.1	28.5	25.85	27.87
13	9.37	9.27	10		9.73	9.5	9.7		22.33	22	20.23	22.85		26.33	26.3	28.77	25.77
14	8.9	8.4	8.07		9.17	9.9	8		19.93	21.1	20.2	19.85		24.75	27.97	26	25.63
15	7.53	9.47	8.23		9.17	8.97	8.73		21.23	20.9	22.13	21.2		27.73	29.03	28.37	28.13
Mean	8.26533	8.59467	8.52533		8.80267	8.95133	8.85067		21.498	21.0347	21.0753	21.0573		27.1987	27.05	27.3767	27.1927
Standard deviation	0.720048	0.705214	0.630928		0.725588	0.7643	0.462269		0.778434	0.944093	0.691643	0.925145		1.87395	1.31216	1.38431	1.20365
95% CI	7.87, 8.67	8.20, 8.98	8.18, 8.88		8.40, 9.20	8.53, 9.37	8.60, 9.10		21.07, 21.93	20.51, 21.55	20.70, 21.46	20.54, 21.58		26.16, 28.24	26.32, 27.76	26.62, 28.14	27.25, 28.57
