# Supplementary material for: Treatment of Mitochondrial Disturbances due to Early Life Adversity in Mice Results in Restoration of Complex I Activity and Normal Reward Behavior
Source: eNeuro. 2025 Sep 24;12(9):ENEURO.0172-25.2025. doi: 10.1523/ENEURO.0172-25.2025 (PMC12469007; doi:10.1523/ENEURO.0172-25.2025)
Supplement: Figure 4-1 — Complex I data. Download Figure 4-1, XLS file. [file eneuro-12-ENEURO.0172-25.2025-s004.xls]

## Sheet: Figure 4-1
Figure 4-1. Complex I data
	CAU + vehicle			ELA + vehicle			ELA + dTPP			ELA + mitoQ
Cohort	Female (n=12)	Male (n=12)		Female (n=12)	Male (n=12)		Female (n=12)	Male (n=12)		Female (n=12)	Male (n=12)
2	9.91	7.6		3.57	8.12		5.93	4.73		9.35	6.01
3	9.38	11.17		4.58	5.11		4.83	6.11		8.65	9.6
4	5.75	7.53		2.9	4.8		4.04	4.28		5.09	5.02
5	6.82	6.48		1.57	4.59		1.5	3.97		5.2	6.14
7	8.25	9.15		3.97	7.4		4.75	6.32		7.1	8.82
8	8.01	8.11		5.53	6.23		8.57	8.06		10.11	7.28
9	9.44	12.25		4.32	7.92		4.15	9.11		8.87	11.81
10	8.08	13.54		5.72	10.59		5.11	10.62		7.98	11.59
12	11.09	11.76		6.55	4.6		7.63	8.13		9.16	8.29
13	10.47	7.33		3.46	5.76		7.16	4.61		9.07	6.79
14	10.73	12		6.34	8.1		5.64	8.7		9.69	10.88
15	9	6.09		6.07	5.56		6.63	5.58		9.17	6.1
Mean	8.91083	9.4175		4.54833	6.565		5.495	6.685		8.28667	8.19417
Standard deviation	1.60387	2.57526		1.53698	1.86529		1.89055	2.18198		1.65973	2.34434
95% CI	7.89, 9.93	7.78, 11.06		3.57, 5.53	5.38, 7.76		4.30, 6.70	5.30, 8.08		7.24, 9.34	6.70, 9.68
