# Supplementary material for: Treatment of Mitochondrial Disturbances due to Early Life Adversity in Mice Results in Restoration of Complex I Activity and Normal Reward Behavior
Source: eNeuro. 2025 Sep 24;12(9):ENEURO.0172-25.2025. doi: 10.1523/ENEURO.0172-25.2025 (PMC12469007; doi:10.1523/ENEURO.0172-25.2025)
Supplement: Figure 5-2 — Male sucrose preference test data. Download Figure 5-2, XLS file. [file eneuro-12-ENEURO.0172-25.2025-s006.xls]

## Sheet: Figure 5-2
Figure 5-2. Male sucrose preference test data
	CAU + vehicle		ELA + vehicle		ELA + dTPP		ELA + MitoQ
Cohort	(n=15)		(n=15)		(n=15)		(n=15)
1	91.3043		89.7059		90.1		91.6
2	85.4		89.9		76		79.3
3	81.4		79.3		89.6		84.7
4	81.5		90.1		85.1		92
5	89.3		85.6		64.8		87.4
6	90.8		91		87.7		84.5
7	79.5		90		73.3		83.7
8	80.4		58.8		81.3		85.5
9	83.3		72.9		76		73.3
10	80.7		68.9		66.3		77.7
11	93.5		93		71.2		86.4
12	92.9		98.3		95.2		84.8
13	89.8		84.4		90.3		81.8
14	88.3		85.5		74.1		79.7
15	94.2		74.8		59.4		96
Mean	86.8203		83.4804		78.7		84.6
Standard deviation	5.30204		10.5863		10.8		5.9
95% CI	83.9, 89.7		77.6, 89.4		72.7, 84.7		81.4, 87.8
