# Supplementary material for: Treatment of Mitochondrial Disturbances due to Early Life Adversity in Mice Results in Restoration of Complex I Activity and Normal Reward Behavior
Source: eNeuro. 2025 Sep 24;12(9):ENEURO.0172-25.2025. doi: 10.1523/ENEURO.0172-25.2025 (PMC12469007; doi:10.1523/ENEURO.0172-25.2025)
Supplement: Figure 5-3 — Female sucrose preference test data. Download Figure 5-3, XLS file. [file eneuro-12-ENEURO.0172-25.2025-s007.xls]

## Sheet: Figure 5-3
Figure 5-3. Female sucrose preference test data
	CAU + vehicle		ELA + vehicle		ELA + dTPP		ELA + mitoQ
Cohort	(n=15)		(n=15)		(n=15)		(n=15)
1	89.3678		76.4259		87.2		92.3754
2	87.7		73.5		88.5		84.1
3	89.1		65		87.9		90.5
4	84.5		68.5		86.2		87.5
5	89.3		70.7		87		83.7
6	87.5		56.8		68.3		79.7
7	83.7		70.6		60.8		94.6
8	69.3		55.7		85.9		82.4
9	85.7		65.9		75.4		77.9
10	78.6		74.2		87.9		80.6
11	95.8		56.4		55.6		81.4
12	84.9		65.2		80.1		81
13	86.9		54.9		94.8		88.4
14	94.7		57.6		63.7		90.9
15	95.9		67.5		71.4		93.2
Mean	86.8645		65.2617		78.7133		85.885
Standard deviation	6.75495		7.3391		12.0329		5.48372
95% CI	83.2, 90.6		61.2, 69.4		72.0, 85.4		82.9, 88.9
